# Supplementary material for: Recent Advances in Biosensors for Diagnosis of Autoimmune Diseases
Source: Sensors (Basel). 2024 Feb 26;24(5):1510. doi: 10.3390/s24051510 (PMC10934086; doi:10.3390/s24051510)
Supplement: Supplementary file 1 [file sensors-24-01510-s001.zip]

Archive with 1 entries (1 files):
- sensors-2838158-supplementary.pdf
